# Supplementary material for: Molecular Characteristics of Rickettsia in Ticks Collected along the Southern Border of Mongolia
Source: Pathogens. 2020 Nov 13;9(11):943. doi: 10.3390/pathogens9110943 (PMC7696098; doi:10.3390/pathogens9110943)
Supplement: Supplementary file 1 [file pathogens-09-00943-s001.zip]

Archive with 1 entries (1 files):
- pathogens-989831-supplementary.xlsx
