# Supplementary material for: Molecular Characteristics of Rickettsia in Ticks Collected along the Southern Border of Mongolia
Source: Pathogens. 2020 Nov 13;9(11):943. doi: 10.3390/pathogens9110943 (PMC7696098; doi:10.3390/pathogens9110943)
Supplement: Supplementary file 1 [file pathogens-09-00943-s001.zip › pathogens-989831-supplementary.xlsx]

## Sheet: Sheet1
	Sample ID	tick species	collection date	collection location	collection type (environmental vs livestock)
						BLAST ID	GenBank #	Query Coverage	% Identity	sequence
1	19	Dermacentor nuttalli	04.05.2014	Omnogovi	Livestock	Rickettsia raoultii	MK922656	1	0.9882	CGCAGCGATAATGCTGAGTAGTAGCGGGGCACTCGGTGTTGCTGCAGGTGTTATTTCTNCTAATAATGCAGCATTTAATGATCTTGCTGTTGCCAATAATTGGAATGAGATAACGGCTAGAGGGGTAGCTAATGGTACTCCTGCTGGCGGTCCTCAAGACAATGGGGCA
2	31	Dermacentor nuttalli	04.05.2014	Omnogovi	Environment	Rickettsia sibirica mongolitimonae	MK922654	1	1	CGCAGCGATAATGCTGAGTAGTAGCGGGGCACTCGGTGTTGCTGCAGGTGTTATTGCTACTAATAATAATGCAACATTTAGTGATAATGTTGGCAATAATAATTGGAATGAGATAACGGCTGCAGGGGTAGCTAATGGTGCTCCTGCTGGCGGTCCTCAAAACAATTGGGC
3	33	Dermacentor nuttalli	04.05.2014	Omnogovi	Environment	Rickettsia sibirica mongolitimonae	MK922654	1	1	GCCCAATTGTTTTGAGGACCGCCAGCAGGAGCACCATTAGCTACCCCTGCAGCCGTTATCTCATTCCAATTATTATTGCCAACATTATCACTAAATGTTGCATTATTATTAGTAGCAATAACACCTGCAGCAACACCGAGTGCCCCGCTACTACTCAGCATTATCGCTGCG
4	60	Hyalomma asiaticum	04.06.2014	Omnogovi	Environment	Rickettsia sibirica mongolitimonae	MK922654	1	1	CGCAGCGATAATGCTGAGTAGTAGCGGGGCACTCGGTGTTGCTGCAGGTGTTATTGCTACTAATAATAATGCAACATTTAGTGATAATGTTGGCAATAATAATTGGAATGAGATAACGGCTGCAGGGGTAGCTAATGGTGCTCCTGCTGGCGGTCCTCAAAACAATTGGGCA
5	61	Hyalomma asiaticum	04.06.2014	Omnogovi	Environment	Rickettsia sibirica mongolitimonae	MK922654	1	1	CGCAGCGATAATGCTGAGTAGTAGCGGGGCACTCGGTGTTGCTGCAGGTGTTATTGCTACTAATAATAATGCAACATTTAGTGATAATGTTGGCAATAATAATTGGAATGAGATAACGGCTGCAGGGGTAGCTAATGGTGCTCCTGCTGGCGGTCCTCAAAACAATTGGGCA
6	102	Hyalomma asiaticum	05.04.2014	Omnogovi	Environment	Rickettsia raoultii	MK922656	1	1	GCCCCATTGTCTTGAGGACCACCAGCAGGAGTACCATTAGCTACCCCTCTAGCCGTTATCTCATTCCAATTATTGGCAACAGCAAGATCATTAAATGCTGCATTATTAGTAGAAATAACACCTGCAGCAACACCGAGTGCCCCGCTACTACTCAGCATTATCGCTGCG
7	103	Hyalomma asiaticum	05.04.2014	Omnogovi	Environment	Rickettsia raoultii	MK922656	1	0.994	CGCAGCGATAATGCTGAGTAGTAGCGGGGCACTCGGTGTTGCTGCAGGTGTTATTTCtACTAATAAGGcAGCATTTAATGATCTTGCTGTTGCCAATAATTGGAATGAGATAACGGCTAGAGGGGTAGCTAATGGTACTCCTGCTGGTGGTCCTCAAGACAATGGGGC
8	143	Hyalomma asiaticum	05.02.2014	Omnogovi	Livestock	Rickettsia sibirica mongolitimonae	MK922654	1	0.9883	CGCAGCGATAATGCTGAGTAGTAGCGGGGCACTCGGTGTTGCTGCAGGTGTTATTGCTACTAATAATAATGCAAAATTTAGTGATAATGTTGGCCATAATAATTGGAATGAGATAACGGCTGCAGGGGTAGCTAATGGTGCTCCTGCTGGCGGTCCTCAAAACAATTGGGC
9	158	Hyalomma asiaticum	04.12.2014	Omnogovi	Livestock	Rickettsia raoultii	MH549231	1	1	CGCAGCGATAATGCTGAGTAGTAGCGGGGCACTCGGTGTTGCTGCAGGTGTTATTTCTACTAATAATGCAGCATTTAATGATCTTGCTGTTGCCAATAATTGGAATGAGATAACGGCTAGAGGGGTAGCTAATGGTACTCCTGCTGGTGGTCCTCAAGACAATTGGGCA
10	177	Dermacentor nuttalli	05.06.2014	Omnogovi	Livestock	Rickettsia sibirica	MG811698	1	0.9942	CGCAGCGATAATGCTGAGTAGTAGCGGGGCACTCGGTGTTGCTGCAGGTGTTATTGCGACTAATAATAATGCAATATTTAGTGATAATGTTGGCAATAATAATTGGAATGAGATAACGGCTGCAGGGGTAGCTAATGGTACTCCTGCTGGCGGTCCTCAAAACAATTGGGC
11	207	Hyalomma asiaticum	04.24.2014	Dornogovi	Livestock	Rickettsia sibirica mongolitimonae	MK922654	1	0.9766	CGCAGCGATAATGCTGAGTAGtAGCGGGGCACTCGGCGTTGCTGCAGGTGTTATTGCTACTAATAATAATGCAACATTTAGTGATAATGTTGGCAATAATAATTGKAATGAGATAACGGCTGCAGGGGTAGCTAATGGYGCTCCTGCTGSCGGtCCTCAAAACAATTGGGC
12	229	Dermacentor nuttalli	03.29.2014	Govi-Altai	Environment	Rickettsia raoultii	MK922656	1	0.9941	CGCAGCGATAATGCTGAGTAGTAGCGGGGCACTCGGTGTTGCTGCAGGTGTTATTTCGACTAATAATGCAGCATTTAATGATCTTGCTGTTGCCAATAATTGGAATGAGATAACGGCTAGAGGGGTAGCTAATGGTACTCCTGCTGGTGGTCCTCAAGACAATGGGGCA
13	235	Dermacentor nuttalli	04.01.2014	Govi-Altai	Environment	Rickettsia raoultii	MK922656	1	1	CGCAGCGATAATGCTGAGTAGTAGCGGGGCACTCGGTGTTGCTGCAGGTGTTATTTCTACTAATAATGCAGCATTTAATGATCTTGCTGTTGCCAATAATTGGAATGAGATAACGGCTAGAGGGGTAGCTAATGGTACTCCTGCTGGTGGTCCTCAAGACAATGGGGCA
14	274	Dermacentor nuttalli	04.04.2014	Govi-Altai	Environment	Rickettsia raoultii	MH549231	1	0.9941	CGCAGCGATAATGCTGAGTAGTAGCGGGGCACTCGGTGTTGCTGCAGGTGTTATTTCTTCTAATAATGCAGCATTTAATGATCTTGCTGTTGCCAATAATTGGAATGAGATAACGGCTAGAGGGGTAGCTAATGGTACTCCTGCTGGTGGTCCTCAAGACAATTGGGCA
15	276	Dermacentor nuttalli	04.02.2014	Govi-Altai	Environment	Rickettsia raoultii	MK922656	1	0.9941	CGCAGCGATAATGCTGAGTAGTAGCGGGGCACTCGGTGTTGCTGCAGGTGTTATTTCGACTAATAATGCAGCATTTAATGATCTTGCTGTTGCCAATAATTGGAATGAGATAACGGCTAGAGGGGTAGCTAATGGTACTCCTGCTGGTGGTCCTCAAGACAATGGGGCA
16	280	Dermacentor nuttalli	04.05.2014	Govi-Altai	Environment	Rickettsia raoultii	MK922656	1	0.9941	CGCAGCGATAATGCTGAGTAGTAGCGGGGCACTCGGTGTTGCTGCAGGTGTTATTTCTACTTATAATGCAGCATTTAATGATCTTGCTGTTGCCAATAATTGGAATGAGATAACGGCTAGAGGGGTAGCTAATGGTACTCCTGCTGGTGGTCCTCAAGACAATGGGGCA
17	289	Dermacentor nuttalli	04.06.2014	Govi-Altai	Environment	Rickettsia raoultii	MK922656	1	1	TCCAATTATTGGCAACAGCAAGATCATTAAATGCTGCATTATTAGTAGAAATAACACCTGCAGCAACACCGAGTGCCCCGCTACTACTCAGCATTATCGCTGCG
18	294	Dermacentor nuttalli	04.12.2014	Khovd	Environment	Rickettsia raoultii	MK922656	1	1	CGCAGCGATAATGCTGAGTAGTAGCGGGGCACTCGGTGTTGCTGCAGGTGTTATTTCTACTAATAATGCAGCATTTAATGATCTTGCTGTTGCCAATAATTGGAATGAGATAACGGCTAGAGGGGTAGCTAATGGTACTCCTGCTGGTGGTCCTCAAGACAATGGGGC
19	314	Dermacentor nuttalli	04.16.2014	Khovd	Environment	Rickettsia raoultii	MH549231	1	1	CGCAGCGATAATGCTGAGTAGTAGCGGGGCACTCGGTGTTGCTGCAGGTGTTATTTCTACTAATAATGCAGCATTTAATGATCTTGCTGTTGCCAATAATTGGAATGAGATAACGGCTAGAGGGGTAGCTAATGGTACTCCTGCTGGTGGTCCTCAAGACAATTGGGC
20	321	Dermacentor nuttalli	04.19.2014	Bayankhongor	Environment	Rickettsia sibirica	MG811699	1	0.9942	CGCAGCGATAATGCTGAGTAGTAGCGGGGCACTCGGTGTTGCTGCAGGTGTTATTGCTACTAATAATAATGCAATATTTArTGATAATGTTGGCAATAATAATTGGAATGAGATAACGGCTGCAGGGGTAGCTAATGGTACTCCTGCTGGCGGTCCTCAAAACAATTGGGC
21	325	Dermacentor nuttalli	04.21.2014	Bayankhongor	Environment	Rickettsia raoultii	MH549231	1	0.9942	CGCAGCGATAATGCTGAGTAGTAGCGGGGCACTCGGTGTTGCTGCAGGTGTTATTTCTACTAATAATGCAGCATTTAATGATCTTGCTGTTGCCAATAATTGGAATGAGATAACGGCTAGAGGGGTAGCTAATGGTACTCCTGCTGGTGGTCCTCAAGACAATTGGGC
